# Supplementary material for: Cross-Sensory EEG Emotion Recognition with Filter Bank Riemannian Feature and Adversarial Domain Adaptation
Source: Brain Sci. 2023 Sep 14;13(9):1326. doi: 10.3390/brainsci13091326 (PMC10526196; doi:10.3390/brainsci13091326)
Supplement: Supplementary file 1 [file brainsci-13-01326-s001.zip]

Archive with 1 entries (1 files):
- brainsci-2565447-supplementary.pdf
